# Supplementary material for: Synonymous codon bias and functional constraint on GC3-related DNA backbone dynamics in the prokaryotic nucleoid
Source: Nucleic Acids Res. 2014 Sep 8;42(17):10915–26. doi: 10.1093/nar/gku811 (PMC4176184; doi:10.1093/nar/gku811)
Supplement: SUPPLEMENTARY DATA [file supp_gku811_nar-01772-z-2014-File009.zip]

Archive with 7 entries (7 files):
- NAR-01772-Z-2014.R1 Suppl files/SuppFigA.pdf
- NAR-01772-Z-2014.R1 Suppl files/SuppFigB.pdf
- NAR-01772-Z-2014.R1 Suppl files/SuppFileA.pdf
- NAR-01772-Z-2014.R1 Suppl files/SuppFileA.pl
- NAR-01772-Z-2014.R1 Suppl files/SuppFileB_caption.pdf
- NAR-01772-Z-2014.R1 Suppl files/SuppFileC_caption.pdf
- NAR-01772-Z-2014.R1 Suppl files/SuppFileD_caption.pdf
